# Supplementary material for: The Preparation of Dithieno[3,2-b:4,5-c’]germole, and Its Application as a Donor Unit in Conjugated D–A Compounds
Source: Molecules. 2024 Jul 28;29(15):3553. doi: 10.3390/molecules29153553 (PMC11313974; doi:10.3390/molecules29153553)
Supplement: Supplementary file 1 [file molecules-29-03553-s001.zip]

Archive with 1 entries (1 files):
- molecules-3117847-supplementary.pdf
